# Supplementary material for: Genetic Ablation of the MET Oncogene Defines a Crucial Role of the HGF/MET Axis in Cell-Autonomous Functions Driving Tumor Dissemination
Source: Cancers (Basel). 2023 May 13;15(10):2742. doi: 10.3390/cancers15102742 (PMC10216813; doi:10.3390/cancers15102742)
Supplement: Supplementary file 1 [file cancers-15-02742-s001.zip]

Archive with 2 entries (2 files):
- Suppl. Material File S1_WB-rawdata-quantification_20230512.pdf
- Supplementary Figures.pdf
